# Supplementary material for: Trait-Mediated Variation in Seedling Performance in Costa Rican Successional Forests: Comparing Above-Ground, Below-Ground, and Allocation-Based Traits
Source: Plants (Basel). 2024 Aug 26;13(17):2378. doi: 10.3390/plants13172378 (PMC11397573; doi:10.3390/plants13172378)
Supplement: Supplementary file 1 [file plants-13-02378-s001.zip]

Archive with 1 entries (1 files):
- plants-3133092-supplementary.pdf
